# Supplementary material for: 4-[(E)-(5-Chloro-2-hydroxy­benzyl­idene)amino]benzene­sulfonamide
Source: Acta Crystallogr Sect E Struct Rep Online. 2008 Dec 10;65(Pt 1):o57. doi: 10.1107/S1600536808040853 (PMC2967971; doi:10.1107/S1600536808040853)
Supplement: Supplementary file 2 [file e-65-00o57-Isup2.hkl]

#
# h,k,l, Fo-squared, sigma(Fo-squared), Fc and phi(calc)
#
data_I
_shelx_title ' ha24_0m in P 21'
_shelx_refln_list_code          6
_shelx_F_calc_maximum      109.23
_exptl_crystal_F_000       319.95
_reflns_d_resolution_high  0.7451
 
loop_
 _symmetry_equiv_pos_as_xyz
 'x, y, z'
 '-x, y+1/2, -z'
 
_cell_length_a     6.1936
_cell_length_b     4.6002
_cell_length_c    23.2520
_cell_angle_alpha  90.000
_cell_angle_beta   95.699
_cell_angle_gamma  90.000
 
loop_
 _refln_index_h
 _refln_index_k
 _refln_index_l
 _refln_F_squared_meas
 _refln_F_squared_sigma
 _refln_F_calc
 _refln_phase_calc
1 0 0 3573.46 42.45 56.26 180.0
2 0 0 1395.97 18.58 36.91 180.0
3 0 0 636.64 12.04 24.81 180.0
4 0 0 268.76 11.30 15.73 0.0
5 0 0 296.18 11.24 16.57 0.0
6 0 0 27.29 19.60 5.32 180.0
7 0 0 8.05 15.74 3.11 180.0
8 0 0 0.00 19.21 0.86 0.0
1 1 0 83.27 3.41 9.66 6.1
2 1 0 764.19 8.72 27.33 229.3
3 1 0 151.17 4.52 11.52 78.4
4 1 0 0.63 2.84 2.06 37.5
5 1 0 167.94 8.39 12.75 91.2
6 1 0 39.86 7.69 6.66 41.2
7 1 0 38.15 34.75 6.29 259.7
8 1 0 7.33 20.15 3.12 154.9
0 2 0 488.04 22.01 22.78 278.4
1 2 0 43.08 5.35 6.57 223.8
2 2 0 737.04 11.61 27.45 47.6
3 2 0 205.94 7.03 13.87 46.0
4 2 0 178.12 7.17 12.86 258.8
5 2 0 191.33 10.54 13.18 302.8
6 2 0 195.66 13.57 14.28 125.3
7 2 0 41.49 15.14 3.40 49.7
1 3 0 318.44 17.12 17.93 46.1
2 3 0 28.70 3.18 5.48 47.2
3 3 0 123.83 6.99 10.98 126.0
4 3 0 55.48 8.53 7.11 221.9
5 3 0 21.61 7.04 2.39 286.2
6 3 0 6.07 7.51 1.73 313.9
7 3 0 30.34 9.94 6.60 89.9
0 4 0 199.71 18.53 14.43 134.3
1 4 0 11.32 6.69 2.64 227.9
2 4 0 227.50 6.75 15.18 15.5
3 4 0 188.07 8.59 13.69 290.1
4 4 0 31.56 7.16 5.06 126.1
5 4 0 17.58 7.89 4.05 133.3
6 4 0 6.72 8.06 1.38 295.3
1 5 0 116.71 5.32 10.54 193.0
2 5 0 7.29 3.59 3.47 359.6
3 5 0 5.16 5.62 2.62 87.0
4 5 0 2.93 7.02 2.10 347.7
0 6 0 63.31 9.39 7.96 16.4
1 6 0 0.00 5.89 1.13 141.7
-8 0 1 19.49 32.64 2.66 180.0
-7 0 1 0.00 22.43 0.24 180.0
-6 0 1 98.99 18.70 10.53 0.0
-5 0 1 21.76 7.60 4.48 0.0
-4 0 1 39.58 5.02 5.12 180.0
-3 0 1 77.82 4.50 8.75 180.0
-2 0 1 329.53 6.74 16.75 180.0
-1 0 1 210.79 4.83 14.23 0.0
0 0 1 0.00 0.11 14.83 180.0
1 0 1 1524.79 18.89 38.10 180.0
2 0 1 150.79 4.51 10.78 180.0
3 0 1 80.88 5.85 8.78 0.0
4 0 1 26.86 4.71 4.95 180.0
5 0 1 83.54 7.39 9.08 180.0
6 0 1 12.97 32.76 3.90 180.0
7 0 1 0.00 13.16 0.20 180.0
8 0 1 0.00 32.11 2.71 0.0
-8 1 1 0.00 21.40 1.14 220.7
-7 1 1 0.00 43.13 3.04 201.0
-6 1 1 146.96 10.01 12.75 14.9
-5 1 1 96.01 8.29 10.41 86.8
-4 1 1 175.57 5.61 12.97 207.9
-3 1 1 742.92 9.98 26.54 175.1
-2 1 1 128.59 3.23 11.14 78.1
-1 1 1 4667.84 48.97 68.71 22.8
0 1 1 579.22 11.93 25.33 321.2
1 1 1 1118.74 12.44 34.26 201.3
2 1 1 2501.41 23.94 48.69 147.3
3 1 1 688.07 9.43 24.88 342.2
4 1 1 179.95 7.86 12.60 37.9
5 1 1 152.62 8.21 12.19 227.3
6 1 1 33.94 7.75 6.68 283.2
7 1 1 0.00 17.85 3.09 77.3
8 1 1 23.91 21.69 1.44 78.3
-7 2 1 33.28 15.86 2.68 195.3
-6 2 1 4.87 6.37 1.50 267.9
-5 2 1 239.41 13.91 14.90 260.4
-4 2 1 200.87 7.10 13.66 98.9
-3 2 1 300.73 8.31 17.37 70.9
-2 2 1 13.92 2.69 3.58 206.5
-1 2 1 47.64 2.81 6.72 358.4
0 2 1 882.38 23.59 30.11 218.6
1 2 1 57.68 4.07 7.79 189.6
2 2 1 97.17 3.94 9.34 221.2
3 2 1 18.91 3.85 4.25 186.9
4 2 1 45.49 4.66 6.46 142.4
5 2 1 141.09 9.10 11.44 76.1
6 2 1 119.84 11.94 10.08 251.3
7 2 1 50.99 19.31 3.14 347.4
-7 3 1 11.17 8.92 6.34 106.0
-6 3 1 20.62 9.33 4.24 301.2
-5 3 1 27.05 7.30 4.12 315.1
-4 3 1 1.86 5.14 1.80 218.4
-3 3 1 1004.71 18.45 30.70 103.6
-2 3 1 41.25 4.75 5.74 276.8
-1 3 1 354.20 8.13 18.99 300.2
0 3 1 121.65 9.13 10.81 141.9
1 3 1 68.60 5.33 8.45 85.0
2 3 1 179.57 5.67 13.32 122.7
3 3 1 97.63 5.50 9.64 299.0
4 3 1 144.77 9.98 11.76 293.5
5 3 1 43.43 12.13 6.58 75.0
6 3 1 40.87 10.38 5.43 97.4
7 3 1 0.00 8.32 3.31 254.2
-6 4 1 17.28 8.54 4.00 145.1
-5 4 1 7.06 7.23 3.65 49.2
-4 4 1 10.35 6.31 3.06 7.4
-3 4 1 72.60 6.98 8.92 330.4
-2 4 1 322.07 8.07 18.09 185.6
-1 4 1 37.53 4.16 6.75 141.5
0 4 1 86.80 9.59 8.74 345.4
1 4 1 43.06 4.07 7.00 40.2
2 4 1 42.52 3.81 6.24 221.5
3 4 1 238.44 9.54 15.03 185.9
4 4 1 30.81 7.15 5.73 29.4
5 4 1 11.34 9.17 2.92 286.4
6 4 1 0.00 8.05 2.13 123.5
-4 5 1 11.71 8.23 3.36 303.3
-3 5 1 9.83 5.59 3.34 34.3
-2 5 1 13.26 4.08 3.83 35.8
-1 5 1 143.36 7.05 12.21 169.0
0 5 1 18.76 5.58 3.95 192.4
1 5 1 74.28 8.04 8.84 13.2
2 5 1 61.82 5.34 8.14 11.9
3 5 1 54.69 7.40 7.20 211.7
4 5 1 23.06 7.90 4.66 205.1
-1 6 1 7.41 7.63 1.95 62.4
0 6 1 21.42 7.86 5.10 257.7
1 6 1 5.99 5.74 2.16 155.1
-8 0 2 0.00 46.10 1.61 0.0
-7 0 2 7.77 27.09 5.46 180.0
-6 0 2 77.85 17.39 7.97 180.0
-5 0 2 67.61 7.07 7.74 0.0
-4 0 2 9.24 4.11 2.14 180.0
-3 0 2 665.72 12.44 23.38 0.0
-2 0 2 3214.75 39.35 55.03 180.0
-1 0 2 390.04 6.63 19.11 180.0
0 0 2 1.43 1.36 7.99 0.0
1 0 2 5359.29 63.16 73.45 0.0
2 0 2 58.54 3.82 7.53 180.0
3 0 2 168.04 6.33 12.41 180.0
4 0 2 101.62 6.72 9.94 0.0
5 0 2 355.39 17.70 18.61 0.0
6 0 2 0.00 12.08 1.57 180.0
7 0 2 19.90 32.29 6.27 180.0
8 0 2 18.68 19.23 0.77 0.0
-8 1 2 0.00 85.63 1.15 178.1
-7 1 2 22.07 26.73 4.69 32.3
-6 1 2 107.61 9.10 10.76 43.7
-5 1 2 196.03 8.71 14.00 246.1
-4 1 2 113.31 4.78 10.71 209.6
-3 1 2 166.21 5.67 12.81 291.0
-2 1 2 379.61 5.58 19.44 47.8
-1 1 2 1058.09 14.05 32.07 223.1
0 1 2 611.57 9.91 25.05 249.6
1 1 2 55.98 1.93 7.18 243.9
2 1 2 842.00 9.67 28.70 18.8
3 1 2 128.60 4.10 10.64 278.6
4 1 2 70.69 4.40 8.53 237.6
5 1 2 120.75 7.66 11.09 174.8
6 1 2 13.68 7.17 4.32 92.2
7 1 2 5.54 60.57 4.07 44.4
8 1 2 24.42 21.67 4.10 285.8
-7 2 2 1.77 10.38 2.40 18.9
-6 2 2 14.98 7.79 3.63 111.0
-5 2 2 48.18 7.37 6.93 173.5
-4 2 2 259.92 8.00 15.92 241.9
-3 2 2 61.80 4.69 7.29 317.4
-2 2 2 301.07 6.37 17.27 59.2
-1 2 2 110.09 4.28 10.14 147.3
0 2 2 199.07 9.31 14.17 290.3
1 2 2 15.46 3.05 3.35 218.5
2 2 2 822.33 12.78 27.33 27.8
3 2 2 134.67 5.97 11.60 98.6
4 2 2 125.51 6.71 11.22 259.3
5 2 2 126.00 8.33 10.62 266.4
6 2 2 54.40 10.89 7.86 17.3
7 2 2 50.48 19.08 7.70 81.4
-7 3 2 10.19 9.33 4.72 325.8
-6 3 2 21.85 10.94 5.41 229.7
-5 3 2 2.26 6.10 3.64 123.8
-4 3 2 87.94 11.25 9.14 160.8
-3 3 2 290.61 14.28 15.98 4.6
-2 3 2 273.46 6.89 16.87 271.2
-1 3 2 20.76 5.12 3.96 292.9
0 3 2 295.82 13.50 16.84 184.2
1 3 2 61.24 5.60 6.99 9.8
2 3 2 184.88 5.84 13.53 308.0
3 3 2 39.67 6.62 6.50 220.3
4 3 2 51.09 7.50 7.00 111.4
5 3 2 7.08 6.35 2.76 328.0
6 3 2 0.85 7.34 1.33 253.4
7 3 2 18.57 9.14 2.12 189.1
-6 4 2 25.67 9.37 6.06 283.4
-5 4 2 21.24 7.61 3.26 96.0
-4 4 2 72.15 8.53 7.51 145.5
-3 4 2 3.87 4.24 1.44 180.6
-2 4 2 166.32 7.53 13.03 309.3
-1 4 2 29.96 3.89 5.57 26.9
0 4 2 56.48 4.21 6.91 147.0
1 4 2 128.95 8.20 11.53 172.2
2 4 2 144.08 5.67 12.13 324.4
3 4 2 100.85 9.44 10.47 38.4
4 4 2 8.15 6.26 1.42 48.2
5 4 2 2.92 7.49 3.01 159.6
6 4 2 8.14 8.54 0.73 284.9
-4 5 2 0.00 6.71 1.53 353.5
-3 5 2 39.98 6.61 6.09 260.2
-2 5 2 34.91 4.51 5.93 176.7
-1 5 2 28.80 4.64 5.44 26.1
0 5 2 37.61 4.70 6.30 350.6
1 5 2 51.13 6.84 7.28 259.8
2 5 2 44.72 5.48 6.28 157.0
3 5 2 1.34 5.83 1.37 152.3
4 5 2 11.56 7.66 4.00 30.1
-1 6 2 32.95 9.66 5.12 264.6
0 6 2 52.94 8.98 5.85 56.7
1 6 2 13.26 5.80 2.78 24.3
-8 0 3 0.00 41.29 3.98 180.0
-7 0 3 0.00 18.02 2.70 180.0
-6 0 3 22.99 14.08 5.13 0.0
-5 0 3 82.43 7.62 9.56 0.0
-4 0 3 0.00 6.29 1.65 0.0
-3 0 3 32.62 3.73 5.62 180.0
-2 0 3 134.06 4.40 12.38 0.0
-1 0 3 3432.61 56.64 58.47 0.0
0 0 3 75.29 2.41 9.13 180.0
1 0 3 2044.04 25.12 45.93 180.0
2 0 3 350.96 6.96 18.44 180.0
3 0 3 36.83 3.81 5.79 0.0
4 0 3 188.29 8.64 13.53 0.0
5 0 3 1.20 5.44 2.89 0.0
6 0 3 66.53 17.98 8.35 180.0
7 0 3 0.00 54.33 4.15 180.0
8 0 3 10.29 19.19 0.16 180.0
-8 1 3 12.58 40.81 3.87 169.5
-7 1 3 0.00 15.49 3.75 240.7
-6 1 3 0.00 6.03 1.80 296.0
-5 1 3 64.20 5.65 8.13 59.2
-4 1 3 54.79 3.89 7.27 63.7
-3 1 3 103.30 4.56 10.30 215.8
-2 1 3 212.51 4.97 14.13 295.5
-1 1 3 3415.01 34.95 57.56 97.8
0 1 3 516.69 6.47 23.31 325.2
1 1 3 628.60 7.63 25.09 176.3
2 1 3 114.41 3.48 10.46 186.8
3 1 3 385.98 8.33 19.47 62.6
4 1 3 755.61 11.96 26.99 38.7
5 1 3 130.20 8.07 11.26 196.8
6 1 3 66.98 12.62 8.63 247.4
7 1 3 25.22 18.80 2.83 175.8
8 1 3 82.26 42.78 5.30 25.5
-7 2 3 0.00 9.68 2.73 66.5
-6 2 3 52.07 7.21 7.59 338.2
-5 2 3 116.50 8.32 11.27 242.0
-4 2 3 81.29 5.65 9.00 63.3
-3 2 3 520.18 13.81 22.61 55.6
-2 2 3 100.82 4.01 9.73 256.1
-1 2 3 141.25 5.02 11.73 209.4
0 2 3 223.59 5.87 14.79 254.2
1 2 3 544.27 10.47 23.84 34.7
2 2 3 713.46 14.54 26.12 65.1
3 2 3 794.71 15.12 26.85 229.1
4 2 3 44.52 5.69 6.69 246.2
5 2 3 69.56 7.37 9.02 171.4
6 2 3 85.83 11.83 9.52 55.0
7 2 3 43.19 19.97 5.60 263.3
-7 3 3 0.00 8.29 2.26 259.3
-6 3 3 52.59 9.18 7.56 112.8
-5 3 3 57.65 8.39 6.50 274.8
-4 3 3 237.97 12.29 14.94 319.4
-3 3 3 319.35 9.15 17.46 121.9
-2 3 3 34.58 3.76 5.61 144.8
-1 3 3 18.60 3.18 4.18 8.0
0 3 3 114.22 5.43 10.29 24.5
1 3 3 90.06 5.96 9.26 94.3
2 3 3 197.67 6.05 14.31 143.8
3 3 3 26.83 4.40 4.88 242.5
4 3 3 76.91 8.33 8.28 319.6
5 3 3 8.29 6.72 2.73 118.6
6 3 3 14.18 7.62 5.67 79.7
7 3 3 29.51 11.11 5.15 86.4
-6 4 3 10.08 8.18 2.59 50.4
-5 4 3 66.94 9.40 8.02 153.8
-4 4 3 23.02 8.61 5.40 358.8
-3 4 3 117.16 7.14 10.68 330.2
-2 4 3 0.00 3.05 1.64 129.1
-1 4 3 60.49 4.88 7.96 128.6
0 4 3 72.37 7.37 8.47 142.7
1 4 3 231.91 10.19 15.02 341.0
2 4 3 97.40 4.99 10.23 283.4
3 4 3 90.50 8.91 9.29 160.5
4 4 3 18.91 6.89 4.40 131.8
5 4 3 0.00 6.73 2.29 324.1
6 4 3 13.18 10.55 2.53 276.4
-4 5 3 0.00 6.41 1.68 299.9
-3 5 3 2.81 6.85 2.06 39.8
-2 5 3 26.32 4.92 4.88 62.6
-1 5 3 4.24 5.36 1.78 145.0
0 5 3 101.61 6.43 9.12 200.4
1 5 3 27.27 5.25 4.40 311.2
2 5 3 170.17 7.57 13.57 58.1
3 5 3 0.00 7.27 2.00 219.2
4 5 3 8.33 7.44 3.66 171.2
-1 6 3 26.25 9.36 5.11 40.5
0 6 3 3.39 7.83 1.43 207.8
1 6 3 36.17 9.97 5.11 227.0
-8 0 4 0.00 48.99 1.12 180.0
-7 0 4 144.38 23.77 11.57 0.0
-6 0 4 83.24 17.69 8.84 180.0
-5 0 4 15.97 5.38 3.68 180.0
-4 0 4 0.00 5.33 1.54 0.0
-3 0 4 2164.17 31.10 44.68 180.0
-2 0 4 229.54 5.62 14.70 0.0
-1 0 4 274.40 7.97 16.66 0.0
0 0 4 111.97 3.97 11.29 180.0
1 0 4 71.64 3.05 8.91 0.0
2 0 4 843.69 12.59 28.83 180.0
3 0 4 260.87 10.12 15.48 180.0
4 0 4 0.00 4.24 0.42 180.0
5 0 4 206.20 11.50 13.99 0.0
6 0 4 14.51 40.07 4.33 0.0
7 0 4 15.69 19.98 3.51 180.0
8 0 4 0.00 22.47 0.53 0.0
-8 1 4 58.92 23.80 5.86 212.0
-7 1 4 0.00 15.55 2.08 78.2
-6 1 4 97.80 9.22 10.43 48.5
-5 1 4 24.94 4.82 5.27 209.7
-4 1 4 285.33 7.00 16.98 220.8
-3 1 4 66.95 3.43 7.31 337.7
-2 1 4 706.04 8.52 27.69 48.6
-1 1 4 4660.37 46.70 68.01 46.1
0 1 4 11324.71 106.16 109.14 227.8
1 1 4 758.12 9.00 28.07 205.0
2 1 4 784.97 9.65 27.42 340.2
3 1 4 586.32 9.36 24.45 22.9
4 1 4 65.36 4.08 8.00 155.3
5 1 4 582.22 14.90 24.91 261.9
6 1 4 86.03 12.72 8.89 96.5
7 1 4 8.05 17.76 1.63 6.6
-7 2 4 10.87 14.22 1.62 251.9
-6 2 4 1.75 9.53 1.80 38.8
-5 2 4 87.83 9.13 9.56 120.3
-4 2 4 5.25 5.57 3.36 197.2
-3 2 4 177.54 5.98 12.47 275.6
-2 2 4 16.03 3.41 3.36 111.3
-1 2 4 641.70 11.81 24.82 171.0
0 2 4 130.84 5.11 11.44 214.0
1 2 4 198.18 7.98 14.34 270.3
2 2 4 496.05 9.10 21.14 96.0
3 2 4 255.11 6.99 15.19 15.5
4 2 4 31.50 6.07 6.08 187.4
5 2 4 14.71 5.77 2.67 223.5
6 2 4 39.59 9.29 7.12 269.7
7 2 4 41.73 21.01 4.27 66.6
-7 3 4 5.42 10.54 4.26 219.1
-6 3 4 60.59 9.59 7.86 352.4
-5 3 4 20.11 6.93 4.63 175.5
-4 3 4 495.06 17.15 21.71 86.1
-3 3 4 260.55 8.49 16.53 232.6
-2 3 4 274.61 6.96 17.03 288.3
-1 3 4 59.68 4.36 7.38 277.1
0 3 4 205.60 8.84 14.33 89.9
1 3 4 135.32 6.03 11.77 107.1
2 3 4 189.66 6.04 13.70 300.5
3 3 4 141.21 6.48 11.61 283.0
4 3 4 28.14 6.75 5.47 212.8
5 3 4 30.75 7.46 4.97 114.5
6 3 4 0.00 7.72 1.59 336.8
7 3 4 69.49 13.22 7.72 298.6
-6 4 4 0.00 7.71 1.24 75.1
-5 4 4 11.93 7.36 3.65 319.3
-4 4 4 41.84 7.59 6.66 218.5
-3 4 4 9.23 4.29 3.81 128.2
-2 4 4 9.54 2.96 2.73 151.4
-1 4 4 33.70 5.76 6.22 324.0
0 4 4 56.06 4.79 7.33 112.4
1 4 4 107.64 6.39 10.33 183.7
2 4 4 87.66 4.91 9.88 250.0
3 4 4 142.57 7.77 11.72 17.8
4 4 4 5.01 6.31 2.70 145.2
5 4 4 17.24 8.39 2.91 113.3
6 4 4 7.22 8.54 2.82 145.2
-4 5 4 13.78 7.00 1.84 48.1
-3 5 4 2.55 5.41 2.44 184.6
-2 5 4 13.77 3.81 4.50 219.5
-1 5 4 15.11 6.56 3.41 150.7
0 5 4 86.73 8.70 9.15 349.4
1 5 4 30.23 6.93 4.96 29.8
2 5 4 126.47 6.64 12.29 232.9
3 5 4 16.34 6.33 3.99 124.0
4 5 4 11.30 7.56 2.77 28.1
-1 6 4 44.81 10.64 4.89 258.5
0 6 4 11.72 8.47 3.83 240.7
1 6 4 49.35 10.70 6.56 70.0
-8 0 5 0.00 32.31 1.79 0.0
-7 0 5 94.61 31.07 9.56 180.0
-6 0 5 42.68 15.46 6.00 0.0
-5 0 5 189.32 9.56 13.76 0.0
-4 0 5 6.02 4.07 1.67 180.0
-3 0 5 596.17 11.75 24.53 180.0
-2 0 5 0.00 2.27 0.31 180.0
-1 0 5 6155.65 76.44 80.63 0.0
0 0 5 471.17 7.45 22.46 0.0
1 0 5 1302.87 20.33 37.00 180.0
2 0 5 49.42 3.22 7.23 180.0
3 0 5 87.22 5.43 9.13 0.0
4 0 5 688.39 16.13 27.29 0.0
5 0 5 225.22 11.97 15.15 180.0
6 0 5 82.81 23.90 7.18 180.0
7 0 5 50.29 20.48 7.31 0.0
8 0 5 20.82 43.78 0.89 180.0
-8 1 5 1.22 74.89 5.95 355.5
-7 1 5 6.13 16.26 3.21 331.8
-6 1 5 49.19 10.07 6.45 228.8
-5 1 5 58.32 6.65 7.31 235.1
-4 1 5 90.22 4.55 9.47 141.2
-3 1 5 19.08 2.33 4.55 325.9
-2 1 5 63.93 3.02 8.10 26.9
-1 1 5 3779.13 40.58 62.37 321.5
0 1 5 2429.63 22.74 49.60 135.0
1 1 5 2.04 1.80 2.23 230.4
2 1 5 223.46 5.49 14.57 178.2
3 1 5 36.57 3.31 4.95 126.7
4 1 5 4.11 3.78 2.44 132.6
5 1 5 330.63 13.57 17.79 37.2
6 1 5 64.41 14.71 7.35 194.0
7 1 5 45.20 18.61 0.40 129.8
-7 2 5 6.71 15.79 4.68 92.6
-6 2 5 44.48 8.69 6.60 265.4
-5 2 5 222.15 17.00 14.35 270.4
-4 2 5 4.04 4.60 1.75 114.2
-3 2 5 965.93 15.16 31.11 59.1
-2 2 5 610.62 10.74 24.19 65.6
-1 2 5 2338.05 39.25 47.32 271.8
0 2 5 191.17 5.73 14.17 256.1
1 2 5 100.18 4.26 10.20 110.7
2 2 5 1269.66 18.45 35.32 34.1
3 2 5 32.24 3.70 5.28 180.7
4 2 5 172.73 9.33 12.48 270.7
5 2 5 6.41 5.67 1.50 101.0
6 2 5 10.34 7.06 3.83 71.6
7 2 5 39.39 21.24 1.14 52.3
-7 3 5 15.24 11.11 1.37 29.6
-6 3 5 7.86 7.49 1.23 203.2
-5 3 5 21.13 8.78 4.34 120.3
-4 3 5 20.14 8.75 2.97 2.2
-3 3 5 426.16 10.82 20.94 291.9
-2 3 5 130.56 4.89 11.89 127.9
-1 3 5 0.00 2.85 0.16 210.3
0 3 5 7.88 3.13 1.74 354.5
1 3 5 56.00 5.42 7.56 6.3
2 3 5 67.79 4.03 8.24 146.3
3 3 5 48.76 5.70 6.33 165.1
4 3 5 28.47 6.72 5.35 5.0
5 3 5 8.66 7.30 0.90 42.4
6 3 5 1.58 7.19 2.04 123.2
-6 4 5 5.63 7.85 1.28 104.4
-5 4 5 4.99 7.09 1.55 88.7
-4 4 5 11.33 7.97 3.51 191.3
-3 4 5 96.71 6.43 9.41 335.9
-2 4 5 37.97 3.53 6.06 286.9
-1 4 5 66.48 8.21 7.96 120.0
0 4 5 78.98 5.53 8.85 90.4
1 4 5 26.83 4.80 5.55 326.3
2 4 5 187.95 6.63 14.43 351.5
3 4 5 38.22 6.43 6.12 210.3
4 4 5 73.65 10.63 6.71 151.3
5 4 5 0.00 7.48 1.67 13.3
6 4 5 13.26 13.95 5.60 321.9
-4 5 5 24.73 11.27 4.14 256.1
-3 5 5 0.00 5.33 1.64 267.0
-2 5 5 34.25 4.10 4.73 60.9
-1 5 5 11.84 6.82 3.95 60.4
0 5 5 43.16 6.96 5.94 213.5
1 5 5 0.00 5.55 0.41 287.6
2 5 5 18.69 4.78 5.42 271.3
3 5 5 122.86 15.89 11.16 64.6
4 5 5 12.56 7.55 3.53 220.3
-1 6 5 37.72 9.98 5.32 48.6
0 6 5 19.64 8.40 4.70 53.1
1 6 5 5.91 8.93 3.43 243.5
-8 0 6 20.73 22.53 2.00 180.0
-7 0 6 0.00 25.96 0.64 180.0
-6 0 6 255.28 24.77 15.60 0.0
-5 0 6 19.59 9.25 3.33 180.0
-4 0 6 15.86 4.53 3.89 0.0
-3 0 6 456.67 10.03 20.81 180.0
-2 0 6 94.94 4.28 9.20 180.0
-1 0 6 55.53 2.79 7.46 180.0
0 0 6 233.12 4.97 15.92 180.0
1 0 6 267.23 5.78 16.51 0.0
2 0 6 147.78 5.79 11.48 180.0
3 0 6 25.43 4.15 4.74 0.0
4 0 6 273.93 13.27 16.14 180.0
5 0 6 14.53 5.97 4.16 180.0
6 0 6 2.76 14.10 0.25 0.0
7 0 6 25.89 17.72 3.95 0.0
-8 1 6 0.00 44.53 2.38 198.5
-7 1 6 11.29 16.79 3.35 46.1
-6 1 6 38.50 7.47 7.18 61.0
-5 1 6 0.00 5.50 1.83 124.7
-4 1 6 39.15 4.29 6.62 192.5
-3 1 6 255.06 6.71 15.47 221.9
-2 1 6 570.96 8.12 24.52 46.4
-1 1 6 915.92 13.32 30.25 78.8
0 1 6 204.66 3.68 15.56 139.6
1 1 6 672.96 8.45 26.52 181.0
2 1 6 1000.57 12.12 30.43 319.0
3 1 6 507.92 9.52 22.56 35.3
4 1 6 62.53 4.11 7.83 194.3
5 1 6 200.28 9.84 13.79 193.1
6 1 6 52.60 10.34 6.87 278.3
7 1 6 71.23 41.31 6.70 12.6
-7 2 6 10.05 16.56 2.87 265.8
-6 2 6 13.27 9.18 5.02 259.9
-5 2 6 46.70 7.94 7.12 88.9
-4 2 6 146.37 7.38 11.13 100.3
-3 2 6 3.04 3.40 2.02 286.5
-2 2 6 593.39 10.69 24.05 266.2
-1 2 6 52.12 4.31 5.86 41.8
0 2 6 659.92 13.14 25.49 144.8
1 2 6 228.00 8.94 14.61 83.2
2 2 6 589.09 9.88 23.49 241.0
3 2 6 54.96 4.01 7.39 160.8
4 2 6 11.68 9.32 4.77 186.3
5 2 6 13.34 6.54 3.98 22.5
6 2 6 0.00 6.58 0.83 121.5
7 2 6 14.96 21.22 0.92 135.0
-7 3 6 1.63 9.73 1.43 91.8
-6 3 6 87.36 11.84 10.08 255.7
-5 3 6 13.99 6.42 4.59 39.0
-4 3 6 248.26 15.83 15.16 97.6
-3 3 6 229.44 8.08 14.74 80.9
-2 3 6 341.14 10.31 18.61 269.6
-1 3 6 80.53 6.83 9.38 236.0
0 3 6 41.87 4.33 6.28 79.0
1 3 6 430.87 11.18 21.07 105.8
2 3 6 73.30 4.26 8.49 280.0
3 3 6 130.69 7.17 11.16 312.6
4 3 6 15.08 6.05 3.41 14.8
5 3 6 47.67 8.54 6.40 128.5
6 3 6 0.00 7.61 1.25 133.8
-6 4 6 5.20 8.43 3.31 100.3
-5 4 6 0.00 6.50 1.21 40.3
-4 4 6 23.95 6.62 5.72 22.5
-3 4 6 80.74 6.12 9.13 229.9
-2 4 6 27.79 3.39 5.71 114.8
-1 4 6 2.45 3.90 0.33 267.6
0 4 6 23.81 4.69 4.46 353.0
1 4 6 89.35 8.21 8.84 197.7
2 4 6 66.43 5.01 7.98 193.0
3 4 6 14.26 6.00 4.30 80.0
4 4 6 64.85 8.58 7.62 345.4
5 4 6 13.49 7.60 4.34 166.5
-4 5 6 11.53 9.16 3.84 10.4
-3 5 6 15.33 6.13 3.15 82.7
-2 5 6 18.48 7.59 4.18 148.5
-1 5 6 84.77 9.77 9.00 212.9
0 5 6 58.81 8.79 7.46 11.7
1 5 6 54.24 7.81 7.35 33.3
2 5 6 7.54 4.07 2.94 167.6
3 5 6 44.57 8.51 6.82 199.8
4 5 6 0.56 7.09 1.18 308.1
-1 6 6 19.57 12.56 3.00 276.8
0 6 6 13.63 8.91 3.40 258.1
-8 0 7 4.04 20.38 0.04 0.0
-7 0 7 12.76 35.54 5.18 180.0
-6 0 7 40.88 15.13 5.72 180.0
-5 0 7 35.49 6.59 5.75 0.0
-4 0 7 3.25 4.53 2.45 0.0
-3 0 7 21.78 3.79 4.72 180.0
-2 0 7 166.78 5.53 12.56 180.0
-1 0 7 1226.95 17.30 36.00 0.0
0 0 7 273.58 5.74 17.75 0.0
1 0 7 189.48 5.04 13.65 180.0
2 0 7 910.45 15.87 30.79 180.0
3 0 7 0.00 3.35 1.65 0.0
4 0 7 2842.81 46.04 54.63 0.0
5 0 7 47.53 8.74 6.20 180.0
6 0 7 85.08 19.59 8.71 180.0
7 0 7 60.92 21.29 8.07 180.0
-8 1 7 0.00 59.71 3.59 74.6
-7 1 7 20.85 23.11 5.12 18.3
-6 1 7 34.38 8.98 5.76 275.1
-5 1 7 93.48 8.00 9.12 210.6
-4 1 7 60.09 4.59 7.51 296.0
-3 1 7 272.86 7.19 16.25 85.0
-2 1 7 43.42 3.54 6.36 259.5
-1 1 7 1957.93 22.16 44.72 263.6
0 1 7 35.48 1.78 5.83 255.0
1 1 7 122.76 3.24 11.02 286.4
2 1 7 1091.12 15.26 31.96 24.1
3 1 7 214.92 6.47 14.09 180.5
4 1 7 40.79 4.13 6.82 234.6
5 1 7 14.42 7.32 5.02 192.5
6 1 7 35.93 11.24 4.86 8.6
7 1 7 24.26 21.65 0.49 95.4
-7 2 7 0.00 15.07 3.79 73.7
-6 2 7 2.18 10.27 3.41 153.2
-5 2 7 0.00 6.64 1.94 170.4
-4 2 7 767.47 18.23 28.03 265.3
-3 2 7 400.77 8.31 20.04 73.1
-2 2 7 788.69 12.53 27.90 139.4
-1 2 7 567.22 17.45 22.32 349.5
0 2 7 495.71 10.97 22.14 262.3
1 2 7 201.21 5.93 14.07 14.0
2 2 7 225.94 8.29 15.72 71.7
3 2 7 3.01 3.32 2.30 196.5
4 2 7 87.83 8.25 9.27 266.3
5 2 7 7.24 7.20 3.29 325.0
6 2 7 50.95 12.52 6.75 47.9
7 2 7 33.15 22.53 3.75 79.6
-7 3 7 0.00 10.15 1.10 99.5
-6 3 7 29.44 8.48 5.33 272.0
-5 3 7 65.85 9.15 7.80 115.6
-4 3 7 3.50 5.54 1.30 30.4
-3 3 7 317.92 10.37 17.61 275.7
-2 3 7 25.52 3.82 5.09 223.3
-1 3 7 16.83 3.76 4.83 51.2
0 3 7 283.11 9.31 16.64 75.8
1 3 7 258.62 15.25 15.64 289.3
2 3 7 199.58 6.61 14.45 254.4
3 3 7 51.31 7.62 7.57 187.5
4 3 7 14.83 6.23 3.81 101.0
5 3 7 51.59 8.69 7.50 43.5
6 3 7 4.70 7.94 3.21 264.0
-6 4 7 11.01 8.45 3.33 345.4
-5 4 7 21.04 7.82 3.93 144.4
-4 4 7 5.63 7.34 2.98 195.0
-3 4 7 21.28 4.70 5.00 315.0
-2 4 7 18.15 3.95 4.73 315.7
-1 4 7 53.29 8.07 6.74 120.9
0 4 7 46.00 5.40 6.89 148.2
1 4 7 157.77 8.17 11.62 276.4
2 4 7 209.59 7.78 15.15 22.6
3 4 7 2.14 5.88 1.78 13.0
4 4 7 20.72 7.42 5.92 150.5
5 4 7 7.20 7.57 3.35 169.7
-4 5 7 0.00 6.53 2.66 274.4
-3 5 7 16.93 5.99 5.12 227.7
-2 5 7 0.00 4.35 1.92 86.0
-1 5 7 24.43 7.70 5.74 310.5
0 5 7 15.67 6.55 3.64 67.4
1 5 7 39.18 8.19 5.80 244.6
2 5 7 31.35 5.47 5.83 145.5
3 5 7 56.55 9.22 6.49 340.6
4 5 7 4.20 7.33 0.75 18.7
-8 0 8 89.38 27.61 5.40 180.0
-7 0 8 0.00 14.06 1.71 180.0
-6 0 8 135.03 20.61 12.03 0.0
-5 0 8 0.12 5.24 0.56 0.0
-4 0 8 71.61 6.11 7.54 180.0
-3 0 8 44.07 4.16 6.86 180.0
-2 0 8 697.32 12.28 26.80 0.0
-1 0 8 525.83 10.10 23.88 0.0
0 0 8 233.95 5.57 15.65 180.0
1 0 8 802.88 15.16 29.49 180.0
2 0 8 32.61 3.49 5.29 180.0
3 0 8 301.02 9.50 17.39 0.0
4 0 8 45.85 7.00 6.79 0.0
5 0 8 482.72 20.54 23.04 180.0
6 0 8 12.59 15.63 4.27 0.0
7 0 8 12.25 17.16 0.87 0.0
-8 1 8 0.00 20.23 1.35 16.6
-7 1 8 56.39 14.69 7.04 218.6
-6 1 8 14.87 8.18 4.15 53.4
-5 1 8 42.80 6.57 6.83 39.1
-4 1 8 57.81 3.98 7.53 215.3
-3 1 8 94.70 4.42 8.82 42.0
-2 1 8 523.52 8.95 22.52 346.0
-1 1 8 1261.60 16.41 34.96 127.4
0 1 8 207.87 3.45 14.65 176.1
1 1 8 376.06 6.22 20.02 192.4
2 1 8 501.08 7.38 21.73 74.5
3 1 8 588.14 10.46 24.14 18.6
4 1 8 53.51 4.60 7.19 356.0
5 1 8 132.10 10.68 10.78 185.4
6 1 8 107.28 19.76 8.47 176.1
7 1 8 60.67 23.94 4.40 9.4
-7 2 8 0.00 14.67 1.22 287.0
-6 2 8 18.88 9.75 4.49 266.2
-5 2 8 18.34 8.33 5.26 200.1
-4 2 8 826.15 17.56 28.82 32.8
-3 2 8 200.62 6.44 13.90 155.5
-2 2 8 43.50 3.51 6.53 306.8
-1 2 8 2572.85 33.60 50.07 259.7
0 2 8 768.50 12.22 27.23 81.8
1 2 8 908.78 13.66 30.25 55.8
2 2 8 50.45 4.47 6.77 196.2
3 2 8 140.19 6.09 11.85 257.1
4 2 8 50.03 7.51 7.71 224.4
5 2 8 6.93 6.93 3.38 137.3
6 2 8 2.48 9.50 1.81 72.4
7 2 8 8.20 21.21 3.76 236.6
-7 3 8 0.00 10.51 0.31 145.7
-6 3 8 1.09 7.07 1.35 77.3
-5 3 8 66.46 8.96 8.21 311.9
-4 3 8 15.36 7.38 4.70 151.9
-3 3 8 100.62 6.47 9.99 123.9
-2 3 8 43.95 3.62 6.47 38.8
-1 3 8 51.48 5.34 7.75 296.0
0 3 8 23.24 4.05 4.80 5.0
1 3 8 778.75 13.78 27.81 118.3
2 3 8 16.24 4.10 4.20 229.1
3 3 8 126.80 7.19 10.60 309.7
4 3 8 10.73 6.11 3.45 84.9
5 3 8 13.66 7.05 3.20 36.5
6 3 8 14.87 11.30 4.85 136.9
-6 4 8 2.30 9.84 5.45 202.8
-5 4 8 0.00 6.72 0.56 76.9
-4 4 8 112.36 10.09 10.12 347.9
-3 4 8 7.87 4.24 2.19 186.0
-2 4 8 42.01 4.60 6.77 107.4
-1 4 8 68.91 10.14 8.12 104.1
0 4 8 60.13 7.15 7.55 296.9
1 4 8 230.18 12.45 14.51 323.3
2 4 8 209.86 10.62 14.76 168.7
3 4 8 9.55 5.66 2.96 175.2
4 4 8 2.28 6.59 3.66 70.3
5 4 8 27.71 8.49 5.99 333.5
-4 5 8 8.22 6.93 2.73 63.9
-3 5 8 12.55 5.96 4.03 47.4
-2 5 8 7.34 4.72 2.52 92.0
-1 5 8 17.13 7.77 4.36 175.6
0 5 8 39.13 7.47 5.35 272.2
1 5 8 16.33 7.90 4.51 38.9
2 5 8 28.94 4.78 5.80 60.1
3 5 8 28.93 6.66 5.04 174.0
4 5 8 24.32 8.22 4.32 191.1
-8 0 9 0.93 21.26 3.49 0.0
-7 0 9 0.00 15.90 2.62 0.0
-6 0 9 28.52 24.30 6.56 180.0
-5 0 9 19.84 6.00 4.10 180.0
-4 0 9 88.43 6.60 8.96 180.0
-3 0 9 22.29 3.71 4.55 180.0
-2 0 9 80.60 4.37 8.44 180.0
-1 0 9 118.59 7.20 10.55 0.0
0 0 9 144.59 5.10 12.00 0.0
1 0 9 51.05 4.08 7.74 180.0
2 0 9 430.00 9.87 20.70 180.0
3 0 9 2.59 3.99 1.01 180.0
4 0 9 171.96 8.97 13.27 180.0
5 0 9 847.78 28.53 29.98 0.0
6 0 9 43.94 18.07 5.18 180.0
7 0 9 53.20 20.80 2.41 180.0
-8 1 9 0.00 43.98 2.14 260.3
-7 1 9 90.61 16.06 9.51 69.2
-6 1 9 0.00 9.75 3.61 343.3
-5 1 9 236.17 11.59 15.51 204.0
-4 1 9 134.27 7.68 11.80 205.7
-3 1 9 502.97 8.13 22.55 24.0
-2 1 9 1805.54 19.63 42.21 49.5
-1 1 9 2231.63 24.83 46.64 228.4
0 1 9 1051.36 10.80 32.85 231.7
1 1 9 108.89 3.48 10.42 319.0
2 1 9 146.76 4.49 12.56 31.9
3 1 9 42.74 3.98 6.69 357.4
4 1 9 368.33 10.44 19.68 227.8
5 1 9 0.00 8.00 1.75 99.4
6 1 9 47.67 11.03 7.56 28.0
7 1 9 49.78 23.56 4.85 279.3
-7 2 9 0.00 16.23 2.85 263.6
-6 2 9 23.84 10.10 5.07 114.4
-5 2 9 6.45 7.39 2.57 211.0
-4 2 9 42.12 6.70 6.59 54.7
-3 2 9 120.22 5.38 10.54 255.7
-2 2 9 41.50 3.22 6.41 84.1
-1 2 9 1034.10 14.95 32.22 178.7
0 2 9 92.82 3.53 9.28 313.3
1 2 9 67.03 3.48 8.26 295.4
2 2 9 152.59 5.07 12.27 74.5
3 2 9 16.72 3.13 4.73 117.4
4 2 9 38.01 7.39 5.27 242.0
5 2 9 5.77 7.02 2.33 315.8
6 2 9 9.78 11.12 2.25 63.7
7 2 9 65.99 24.45 2.76 59.5
-7 3 9 0.00 10.34 3.08 314.1
-6 3 9 1.66 7.74 3.17 94.5
-5 3 9 47.45 8.86 7.60 114.0
-4 3 9 3.50 5.68 2.83 209.7
-3 3 9 54.98 5.45 7.58 304.8
-2 3 9 245.22 7.26 15.65 268.6
-1 3 9 44.21 5.34 6.58 135.4
0 3 9 256.92 8.68 15.89 104.4
1 3 9 68.39 3.88 7.85 13.6
2 3 9 475.92 11.02 22.22 284.2
3 3 9 5.90 4.39 2.36 272.4
4 3 9 55.58 7.92 7.76 162.4
5 3 9 4.83 6.96 1.38 357.0
6 3 9 3.48 8.23 2.88 305.8
-6 4 9 6.62 8.14 0.36 194.3
-5 4 9 14.24 7.66 3.80 30.8
-4 4 9 45.84 10.07 7.03 206.7
-3 4 9 17.22 5.14 4.38 160.8
-2 4 9 30.05 4.03 6.11 305.2
-1 4 9 14.78 6.30 3.58 79.8
0 4 9 69.01 7.37 8.51 166.9
1 4 9 9.82 5.98 2.12 105.2
2 4 9 63.06 9.08 7.86 272.3
3 4 9 70.09 7.91 8.24 23.4
4 4 9 0.00 6.20 2.78 166.8
5 4 9 15.34 8.13 5.17 157.7
-4 5 9 12.61 7.30 4.01 54.8
-3 5 9 23.71 9.62 4.50 204.7
-2 5 9 19.35 3.82 4.30 185.1
-1 5 9 17.08 8.23 4.02 22.3
0 5 9 25.18 8.51 5.58 323.1
1 5 9 1.83 7.66 2.70 219.0
2 5 9 0.00 4.75 1.59 189.0
3 5 9 4.23 7.50 3.32 153.9
-8 0 10 28.03 22.96 3.86 180.0
-7 0 10 0.00 15.58 1.27 0.0
-6 0 10 84.23 22.04 8.88 0.0
-5 0 10 78.81 10.96 8.73 0.0
-4 0 10 91.48 7.27 9.29 180.0
-3 0 10 274.55 8.07 16.91 180.0
-2 0 10 181.79 7.95 13.72 0.0
-1 0 10 1154.70 23.59 34.64 0.0
0 0 10 0.00 2.29 0.00 0.0
1 0 10 6.58 3.54 3.50 180.0
2 0 10 19.98 4.35 3.21 180.0
3 0 10 691.02 17.56 27.09 0.0
4 0 10 0.91 5.69 2.46 180.0
5 0 10 61.06 10.33 6.35 180.0
6 0 10 30.79 19.73 6.16 180.0
-7 1 10 0.00 16.60 1.03 247.3
-6 1 10 48.29 10.20 8.22 198.5
-5 1 10 58.84 7.02 7.33 328.6
-4 1 10 9.62 3.27 3.07 162.5
-3 1 10 73.16 3.92 8.34 328.5
-2 1 10 0.00 1.98 1.52 244.7
-1 1 10 30.09 2.55 4.80 320.8
0 1 10 324.07 4.66 17.68 100.0
1 1 10 120.70 3.30 10.96 277.6
2 1 10 36.32 2.72 5.34 127.9
3 1 10 40.85 3.63 6.04 137.3
4 1 10 87.30 6.76 9.14 67.0
5 1 10 2.97 6.48 1.27 322.9
6 1 10 11.81 16.88 1.88 268.0
7 1 10 55.01 24.26 3.86 120.4
-7 2 10 7.09 15.81 3.73 0.3
-6 2 10 73.68 11.72 8.12 233.3
-5 2 10 0.00 7.12 1.95 224.1
-4 2 10 68.04 7.37 7.82 78.0
-3 2 10 418.16 8.40 20.55 42.0
-2 2 10 252.02 7.91 15.86 284.9
-1 2 10 210.12 5.23 13.89 217.1
0 2 10 69.28 3.41 8.26 322.9
1 2 10 765.48 11.51 28.03 57.3
2 2 10 8.49 2.84 2.51 130.3
3 2 10 219.62 8.11 14.87 249.6
4 2 10 28.62 6.73 5.87 334.3
5 2 10 55.10 9.56 5.69 58.1
6 2 10 30.23 12.26 4.89 54.5
7 2 10 85.03 26.65 6.75 220.2
-6 3 10 5.18 7.79 3.67 149.4
-5 3 10 22.41 8.28 4.93 2.7
-4 3 10 61.82 7.83 7.83 323.6
-3 3 10 0.00 3.76 1.36 222.3
-2 3 10 101.38 5.12 9.77 149.5
-1 3 10 18.41 4.42 4.10 307.1
0 3 10 73.98 5.40 8.05 325.9
1 3 10 1.57 2.39 1.22 193.3
2 3 10 220.10 9.46 15.10 135.4
3 3 10 7.83 5.30 3.35 30.3
4 3 10 24.15 7.27 4.80 349.0
5 3 10 4.26 7.05 2.80 108.0
6 3 10 10.80 10.24 2.80 163.8
-5 4 10 8.14 7.38 3.05 186.6
-4 4 10 48.56 9.92 6.10 320.1
-3 4 10 88.21 6.53 9.24 329.2
-2 4 10 9.32 3.57 3.23 84.4
-1 4 10 197.91 12.95 13.60 134.1
0 4 10 22.38 6.17 4.84 325.8
1 4 10 113.39 5.15 10.52 336.5
2 4 10 31.55 7.86 6.01 326.3
3 4 10 78.72 8.35 9.12 142.6
4 4 10 27.39 8.80 4.00 144.8
5 4 10 44.78 9.17 6.44 314.6
-4 5 10 27.82 10.66 5.32 235.2
-3 5 10 10.26 7.53 2.84 70.8
-2 5 10 13.21 3.76 3.35 26.9
-1 5 10 0.00 7.11 0.66 164.8
0 5 10 13.31 7.23 2.73 245.0
1 5 10 0.10 7.75 0.88 347.9
2 5 10 17.86 5.62 4.41 89.0
3 5 10 7.44 6.01 1.49 343.7
-7 0 11 72.20 23.66 7.35 0.0
-6 0 11 0.00 31.21 0.71 180.0
-5 0 11 84.55 11.39 9.37 180.0
-4 0 11 54.51 6.58 7.72 180.0
-3 0 11 346.13 10.42 18.26 0.0
-2 0 11 0.00 2.78 0.49 180.0
-1 0 11 270.44 7.37 16.77 180.0
0 0 11 14.51 2.88 4.38 180.0
1 0 11 2004.47 32.76 43.94 180.0
2 0 11 676.10 16.18 25.45 0.0
3 0 11 0.00 4.07 0.28 180.0
4 0 11 52.90 7.35 7.61 180.0
5 0 11 13.54 15.10 4.44 180.0
6 0 11 20.69 19.41 0.40 180.0
-7 1 11 0.00 17.46 4.66 19.3
-6 1 11 0.00 8.19 3.77 14.8
-5 1 11 52.12 6.92 7.29 57.9
-4 1 11 494.60 10.53 22.81 200.3
-3 1 11 87.58 4.11 8.69 52.0
-2 1 11 424.27 7.10 20.48 62.7
-1 1 11 35.77 2.35 5.32 71.0
0 1 11 458.58 5.72 21.44 242.1
1 1 11 4.34 1.74 1.98 206.7
2 1 11 406.88 6.82 20.58 26.9
3 1 11 241.75 6.33 15.96 70.9
4 1 11 650.17 14.64 26.47 231.5
5 1 11 45.72 13.18 6.56 201.4
6 1 11 56.52 19.69 6.88 343.8
7 1 11 104.26 28.19 7.95 52.9
-7 2 11 0.00 15.12 1.77 123.0
-6 2 11 0.00 13.20 2.65 240.6
-5 2 11 12.03 7.67 3.80 19.3
-4 2 11 33.17 7.07 6.20 153.2
-3 2 11 19.95 3.40 4.66 295.7
-2 2 11 21.31 2.90 4.08 279.4
-1 2 11 396.13 7.46 19.74 130.5
0 2 11 28.76 2.49 5.49 32.4
1 2 11 102.06 3.92 9.89 260.7
2 2 11 130.65 5.05 11.25 228.2
3 2 11 76.85 5.88 9.32 144.3
4 2 11 10.33 5.33 2.62 188.1
5 2 11 3.21 7.28 3.98 357.8
6 2 11 26.11 12.01 3.52 160.8
-6 3 11 5.11 7.96 3.44 22.6
-5 3 11 21.41 7.57 4.95 85.8
-4 3 11 100.20 8.91 10.32 132.1
-3 3 11 55.48 5.54 7.94 239.9
-2 3 11 154.70 6.74 12.25 340.9
-1 3 11 8.67 2.86 2.51 139.0
0 3 11 487.29 9.50 22.23 87.8
1 3 11 296.51 8.60 16.89 203.2
2 3 11 276.39 9.21 16.41 311.7
3 3 11 7.81 7.85 3.30 297.5
4 3 11 64.46 8.51 6.86 57.4
5 3 11 30.92 8.54 6.54 140.1
6 3 11 11.52 10.37 4.15 290.0
-5 4 11 21.57 10.25 5.42 22.6
-4 4 11 9.86 6.44 2.53 302.7
-3 4 11 85.08 7.78 9.06 177.3
-2 4 11 40.49 4.40 6.85 79.8
-1 4 11 38.73 8.01 6.76 257.0
0 4 11 21.76 8.09 4.26 309.3
1 4 11 44.86 4.09 6.50 182.4
2 4 11 35.43 4.48 6.12 104.2
3 4 11 10.51 6.04 2.14 320.7
4 4 11 0.00 6.70 1.02 119.3
5 4 11 2.08 10.16 2.96 229.8
-4 5 11 6.76 6.96 4.03 355.9
-3 5 11 6.39 5.95 2.42 106.3
-2 5 11 53.46 4.99 7.67 195.4
-1 5 11 0.00 7.31 2.21 4.0
0 5 11 10.40 10.23 4.15 30.7
1 5 11 2.79 3.21 2.19 100.9
2 5 11 4.12 5.28 2.35 229.6
3 5 11 13.19 9.23 3.54 198.1
-7 0 12 32.75 21.50 6.10 180.0
-6 0 12 0.00 18.70 1.96 180.0
-5 0 12 139.52 12.99 11.67 0.0
-4 0 12 0.00 8.12 1.30 180.0
-3 0 12 125.66 17.84 11.37 180.0
-2 0 12 1.51 2.92 0.10 0.0
-1 0 12 454.30 10.11 21.47 0.0
0 0 12 48.59 3.66 6.86 180.0
1 0 12 535.42 12.05 24.21 180.0
2 0 12 158.50 8.79 12.29 0.0
3 0 12 383.66 20.16 20.31 0.0
4 0 12 169.66 14.24 12.60 0.0
5 0 12 86.05 22.36 7.85 180.0
6 0 12 29.49 20.28 4.18 180.0
-7 1 12 5.06 12.48 1.20 349.9
-6 1 12 42.10 16.89 6.02 219.8
-5 1 12 139.54 8.92 12.86 154.6
-4 1 12 467.61 13.14 21.60 336.2
-3 1 12 82.40 4.58 8.87 32.9
-2 1 12 288.85 5.94 17.13 252.0
-1 1 12 470.61 7.15 21.71 204.0
0 1 12 77.29 2.58 8.30 183.3
1 1 12 257.68 4.77 15.84 24.2
2 1 12 77.34 3.46 8.61 15.7
3 1 12 283.44 7.06 17.38 286.6
4 1 12 272.10 10.33 16.93 158.6
5 1 12 32.15 9.96 5.36 11.7
6 1 12 4.67 16.53 1.65 88.8
7 1 12 65.31 26.43 2.44 206.2
-7 2 12 0.79 16.87 4.61 121.9
-6 2 12 9.16 13.62 3.10 323.7
-5 2 12 78.73 10.62 9.15 273.3
-4 2 12 143.13 12.44 11.66 114.9
-3 2 12 31.22 4.46 5.43 79.5
-2 2 12 151.56 5.07 11.74 240.2
-1 2 12 198.42 8.50 14.23 300.8
0 2 12 45.28 3.68 6.90 270.5
1 2 12 944.41 13.93 30.39 66.1
2 2 12 144.89 5.16 12.53 88.4
3 2 12 395.10 12.05 19.93 269.8
4 2 12 37.06 7.63 6.00 246.4
5 2 12 21.97 8.00 3.81 57.0
6 2 12 74.70 14.55 8.04 46.8
-6 3 12 15.17 8.43 2.98 150.0
-5 3 12 5.69 6.97 3.76 164.4
-4 3 12 78.17 13.08 9.79 297.1
-3 3 12 0.00 3.87 0.59 23.9
-2 3 12 92.47 5.68 9.39 310.7
-1 3 12 317.09 9.06 17.55 113.0
0 3 12 3.28 2.71 1.79 328.2
1 3 12 907.96 23.64 30.07 278.1
2 3 12 117.12 6.54 10.73 110.3
3 3 12 4.32 5.40 1.96 155.2
4 3 12 11.53 6.83 4.19 81.4
5 3 12 4.16 7.66 3.48 295.9
6 3 12 0.00 10.01 1.34 158.5
-5 4 12 90.65 10.40 8.51 182.3
-4 4 12 5.01 6.29 3.68 216.4
-3 4 12 56.76 7.30 7.94 4.6
-2 4 12 8.01 3.66 2.39 359.2
-1 4 12 10.45 3.24 2.95 91.3
0 4 12 87.51 6.05 9.54 192.6
1 4 12 80.95 5.20 9.19 346.7
2 4 12 20.26 5.54 3.87 324.4
3 4 12 7.68 9.02 4.07 95.5
4 4 12 22.66 7.45 3.94 112.5
5 4 12 5.97 7.98 2.29 265.6
-3 5 12 6.62 5.96 2.48 164.2
-2 5 12 5.49 5.22 3.54 3.3
-1 5 12 28.94 8.95 4.43 340.9
0 5 12 17.50 7.69 4.18 240.1
1 5 12 0.00 3.41 1.61 208.1
2 5 12 8.83 8.55 3.02 90.6
3 5 12 1.83 6.30 1.07 1.9
-7 0 13 58.96 24.10 5.65 0.0
-6 0 13 97.92 20.60 10.64 0.0
-5 0 13 94.29 12.05 9.49 180.0
-4 0 13 260.74 11.82 16.63 180.0
-3 0 13 17.56 4.57 3.35 180.0
-2 0 13 3951.55 61.65 63.70 0.0
-1 0 13 178.39 6.78 12.07 180.0
0 0 13 151.50 6.05 12.70 180.0
1 0 13 229.75 7.79 15.77 180.0
2 0 13 0.00 3.52 0.73 180.0
3 0 13 50.02 11.87 6.83 0.0
4 0 13 56.46 9.65 6.50 180.0
5 0 13 18.11 16.89 3.13 180.0
6 0 13 20.70 20.20 2.64 0.0
-7 1 13 6.25 13.10 4.23 243.9
-6 1 13 31.13 10.05 6.25 50.3
-5 1 13 55.49 7.04 7.29 247.3
-4 1 13 98.89 6.38 10.21 46.0
-3 1 13 28.80 3.33 5.05 187.0
-2 1 13 186.82 6.14 14.09 80.6
-1 1 13 49.70 3.05 7.13 91.4
0 1 13 161.42 4.77 12.70 213.7
1 1 13 5.99 2.09 2.18 228.1
2 1 13 210.16 5.18 14.74 35.0
3 1 13 75.00 5.98 8.48 76.9
4 1 13 84.16 10.03 8.96 95.7
5 1 13 137.23 13.50 10.89 240.9
6 1 13 32.75 21.82 0.68 300.5
7 1 13 39.18 24.91 3.77 19.3
-7 2 13 0.00 37.50 4.15 288.3
-6 2 13 0.00 13.53 0.97 200.4
-5 2 13 96.27 20.62 9.53 42.0
-4 2 13 30.37 6.99 6.11 55.6
-3 2 13 78.21 5.43 8.47 247.1
-2 2 13 179.05 5.63 13.06 254.8
-1 2 13 14.50 3.04 4.06 125.0
0 2 13 698.40 9.90 26.03 64.9
1 2 13 12.31 2.81 3.78 151.3
2 2 13 283.25 7.76 16.93 272.1
3 2 13 86.83 7.13 8.78 250.1
4 2 13 171.95 10.35 13.32 115.1
5 2 13 8.26 8.18 3.07 54.4
6 2 13 43.23 13.83 6.41 263.2
-6 3 13 3.73 9.40 2.84 311.5
-5 3 13 16.51 7.54 5.56 7.0
-4 3 13 40.76 7.92 6.65 132.3
-3 3 13 1.72 4.75 1.43 170.7
-2 3 13 174.27 7.55 13.91 241.2
-1 3 13 245.71 8.23 15.48 41.0
0 3 13 119.40 5.43 11.15 118.1
1 3 13 172.45 7.25 13.33 78.7
2 3 13 99.36 6.45 10.08 247.3
3 3 13 33.92 6.90 6.15 288.5
4 3 13 1.44 6.44 2.43 79.7
5 3 13 46.73 13.69 7.34 100.0
-5 4 13 37.58 8.92 5.46 320.4
-4 4 13 35.48 9.54 5.77 23.9
-3 4 13 0.00 5.42 1.70 240.5
-2 4 13 84.39 7.37 9.43 143.9
-1 4 13 6.33 3.28 2.17 46.1
0 4 13 60.12 4.33 7.57 339.7
1 4 13 62.08 5.18 7.65 245.9
2 4 13 22.29 5.97 3.86 108.0
3 4 13 8.92 6.29 3.99 117.7
4 4 13 6.28 7.29 3.67 294.0
-3 5 13 34.65 6.93 5.89 14.5
-2 5 13 14.30 5.62 4.09 183.1
-1 5 13 30.78 4.14 5.29 221.4
0 5 13 17.84 5.31 4.75 23.9
1 5 13 31.00 9.80 4.50 80.0
2 5 13 1.00 5.27 2.22 143.6
3 5 13 12.58 8.89 3.87 212.8
-7 0 14 0.00 18.95 3.08 180.0
-6 0 14 17.18 16.42 4.50 180.0
-5 0 14 0.00 8.34 0.84 180.0
-4 0 14 0.00 5.81 1.06 0.0
-3 0 14 6.18 4.82 1.15 180.0
-2 0 14 95.61 6.02 9.57 180.0
-1 0 14 0.00 2.96 0.26 180.0
0 0 14 13.07 2.97 3.19 180.0
1 0 14 8.26 3.09 3.50 180.0
2 0 14 45.55 5.73 6.83 180.0
3 0 14 7.73 4.87 2.78 0.0
4 0 14 100.12 21.67 7.32 0.0
5 0 14 0.00 15.17 0.76 0.0
-7 1 14 4.22 13.36 4.30 4.5
-6 1 14 42.19 10.56 6.26 213.5
-5 1 14 126.30 10.53 11.17 201.4
-4 1 14 80.60 6.93 8.97 79.6
-3 1 14 449.74 9.72 21.17 19.9
-2 1 14 176.60 6.32 12.59 286.9
-1 1 14 432.14 7.88 20.74 216.5
0 1 14 68.34 3.67 8.24 234.0
1 1 14 128.88 4.28 10.97 56.4
2 1 14 65.07 3.99 7.85 27.1
3 1 14 278.48 11.18 16.56 229.8
4 1 14 70.04 7.73 8.20 295.0
5 1 14 0.00 9.03 1.57 96.9
6 1 14 43.08 33.15 5.52 20.5
-7 2 14 0.00 40.20 2.19 203.9
-6 2 14 28.04 15.85 4.41 106.2
-5 2 14 13.61 8.22 2.90 237.7
-4 2 14 1.16 7.34 2.69 321.4
-3 2 14 26.71 4.91 5.24 89.1
-2 2 14 143.70 7.49 11.27 170.2
-1 2 14 29.07 4.20 5.03 272.8
0 2 14 353.62 7.55 18.47 270.8
1 2 14 74.61 4.07 8.52 102.0
2 2 14 123.22 7.18 10.75 116.1
3 2 14 42.43 7.04 6.53 64.5
4 2 14 86.19 8.32 10.15 280.5
5 2 14 10.40 7.95 3.30 1.5
6 2 14 12.66 9.23 3.24 146.9
-6 3 14 22.41 10.98 4.30 114.7
-5 3 14 24.25 7.79 3.61 125.7
-4 3 14 9.73 6.00 2.40 266.8
-3 3 14 42.91 6.49 6.45 290.9
-2 3 14 31.74 4.68 6.07 247.7
-1 3 14 194.68 9.05 14.31 80.9
0 3 14 14.70 3.38 4.09 186.5
1 3 14 120.18 6.45 10.40 289.5
2 3 14 182.73 10.11 13.60 269.9
3 3 14 65.19 8.15 8.13 88.2
4 3 14 45.29 8.49 5.81 79.7
5 3 14 29.92 10.43 5.18 266.3
-5 4 14 1.58 7.30 2.07 270.4
-4 4 14 41.07 7.95 6.60 185.5
-3 4 14 6.70 5.75 2.50 206.4
-2 4 14 25.38 4.65 4.62 15.4
-1 4 14 3.98 3.65 3.31 114.2
0 4 14 5.39 3.82 3.21 217.7
1 4 14 12.52 4.00 3.77 236.2
2 4 14 20.48 6.15 5.25 15.6
3 4 14 3.90 6.21 2.60 136.1
4 4 14 14.27 7.93 3.32 178.6
-3 5 14 46.93 7.28 7.86 185.2
-2 5 14 0.00 5.20 0.14 339.6
-1 5 14 33.80 4.69 6.12 17.5
0 5 14 9.29 4.77 2.76 333.2
1 5 14 23.24 7.38 4.61 220.9
2 5 14 0.00 5.70 2.38 183.9
-7 0 15 10.62 21.11 4.35 0.0
-6 0 15 6.07 18.23 4.18 180.0
-5 0 15 272.83 17.31 17.64 0.0
-4 0 15 502.43 20.06 22.55 180.0
-3 0 15 0.59 6.47 0.83 0.0
-2 0 15 242.03 15.96 15.21 0.0
-1 0 15 280.08 8.95 16.62 0.0
0 0 15 134.73 8.20 11.54 180.0
1 0 15 0.00 3.13 0.26 0.0
2 0 15 171.90 10.98 13.83 0.0
3 0 15 155.62 11.78 12.40 0.0
4 0 15 69.39 10.58 8.34 180.0
5 0 15 122.95 25.87 9.27 180.0
-7 1 15 1.51 14.33 1.08 275.1
-6 1 15 0.00 10.08 1.10 191.0
-5 1 15 12.88 8.34 3.94 312.6
-4 1 15 22.53 5.76 4.40 55.8
-3 1 15 95.16 5.54 9.49 233.8
-2 1 15 0.09 2.42 2.31 154.4
-1 1 15 81.19 5.88 8.52 71.1
0 1 15 22.78 3.11 4.64 246.5
1 1 15 162.89 4.79 12.01 48.9
2 1 15 58.53 4.15 7.38 269.6
3 1 15 87.94 6.52 9.26 128.2
4 1 15 15.20 6.69 3.76 112.9
5 1 15 8.20 9.07 1.11 238.3
6 1 15 34.17 18.86 4.37 85.6
-7 2 15 0.00 39.61 3.61 238.8
-6 2 15 4.19 14.89 4.89 251.5
-5 2 15 3.93 8.25 2.13 62.5
-4 2 15 104.31 8.92 10.51 44.6
-3 2 15 0.00 4.40 1.54 8.7
-2 2 15 138.39 7.01 11.95 246.8
-1 2 15 20.14 3.47 4.80 295.8
0 2 15 448.74 8.49 20.99 34.4
1 2 15 288.00 7.61 16.65 103.4
2 2 15 174.30 8.37 12.99 257.6
3 2 15 298.41 11.95 16.13 269.4
4 2 15 63.75 7.78 6.99 58.0
5 2 15 84.60 14.13 8.74 72.7
6 2 15 0.00 17.39 1.98 153.1
-6 3 15 2.78 9.79 0.80 259.9
-5 3 15 12.36 6.78 3.84 299.6
-4 3 15 20.80 6.78 4.14 24.1
-3 3 15 17.03 5.34 4.61 206.9
-2 3 15 11.63 4.64 4.25 84.2
-1 3 15 49.72 4.85 6.67 296.1
0 3 15 4.84 3.30 1.86 260.7
1 3 15 73.07 9.64 8.69 144.2
2 3 15 61.31 7.08 7.17 67.8
3 3 15 39.75 7.11 6.31 325.3
4 3 15 0.00 5.76 1.64 128.0
5 3 15 18.93 10.03 3.94 154.7
-5 4 15 6.24 7.81 0.40 340.5
-4 4 15 63.76 10.52 7.03 329.1
-3 4 15 30.80 7.26 6.34 42.3
-2 4 15 65.56 10.28 8.03 183.6
-1 4 15 17.69 4.26 2.82 163.0
0 4 15 85.28 5.83 9.73 334.0
1 4 15 12.92 8.09 3.73 25.1
2 4 15 3.82 5.55 2.87 122.0
3 4 15 40.58 11.06 5.09 124.1
4 4 15 16.78 8.32 5.26 287.7
-3 5 15 29.47 7.04 5.49 29.3
-2 5 15 5.40 5.59 1.79 344.8
-1 5 15 16.22 9.67 4.71 228.6
0 5 15 0.00 4.78 1.31 162.7
1 5 15 10.73 5.88 3.72 68.1
2 5 15 3.46 8.45 1.50 80.2
-7 0 16 0.00 19.59 0.81 180.0
-6 0 16 0.00 15.98 1.34 180.0
-5 0 16 12.61 9.88 4.64 180.0
-4 0 16 37.46 9.45 5.25 0.0
-3 0 16 154.26 8.83 12.56 0.0
-2 0 16 114.89 7.17 11.12 180.0
-1 0 16 156.51 16.60 12.91 180.0
0 0 16 179.61 18.55 12.78 180.0
1 0 16 6.08 4.04 2.76 0.0
2 0 16 34.34 5.28 6.28 0.0
3 0 16 25.35 7.57 5.03 180.0
4 0 16 4.68 7.17 0.33 180.0
-7 1 16 20.39 14.89 5.77 92.9
-6 1 16 6.76 9.32 3.63 55.0
-5 1 16 80.15 11.70 9.29 235.5
-4 1 16 0.38 8.05 1.72 195.8
-3 1 16 260.40 8.52 15.87 68.1
-2 1 16 62.62 3.81 7.25 10.3
-1 1 16 286.33 6.18 16.58 209.8
0 1 16 240.29 6.61 15.51 205.2
1 1 16 599.39 9.84 24.72 19.0
2 1 16 236.00 6.91 15.40 52.0
3 1 16 175.13 8.01 13.17 205.9
4 1 16 194.92 14.37 13.91 241.5
5 1 16 0.00 7.73 3.01 38.8
6 1 16 24.86 18.24 4.06 17.5
-7 2 16 0.00 38.34 2.59 259.4
-6 2 16 22.07 16.21 3.87 66.0
-5 2 16 23.44 13.28 5.82 96.5
-4 2 16 26.58 6.22 5.79 257.8
-3 2 16 15.87 4.87 4.54 216.5
-2 2 16 25.00 5.90 4.86 160.2
-1 2 16 7.76 4.06 3.52 19.8
0 2 16 209.91 8.64 14.24 71.5
1 2 16 461.10 10.79 21.46 240.1
2 2 16 1.25 4.32 2.46 63.4
3 2 16 221.40 10.49 14.92 177.5
4 2 16 73.75 10.81 9.89 30.3
5 2 16 14.91 8.37 4.11 252.6
6 2 16 75.34 26.84 1.19 101.4
-6 3 16 14.75 10.16 3.70 316.1
-5 3 16 107.81 9.96 10.00 131.3
-4 3 16 0.22 5.73 0.74 302.1
-3 3 16 43.19 6.30 6.79 293.3
-2 3 16 75.31 6.69 9.44 71.3
-1 3 16 9.80 4.06 2.29 148.5
0 3 16 79.25 5.84 8.60 140.0
1 3 16 59.40 6.70 7.07 292.6
2 3 16 120.11 9.72 10.33 296.2
3 3 16 16.30 6.32 3.86 142.8
4 3 16 61.23 9.24 7.46 89.5
5 3 16 4.63 9.37 1.10 99.3
-5 4 16 1.91 8.99 2.11 336.7
-4 4 16 29.33 7.67 4.25 164.1
-3 4 16 3.70 5.56 1.01 77.5
-2 4 16 7.79 6.88 3.98 175.8
-1 4 16 47.97 8.70 7.21 355.7
0 4 16 41.65 8.57 6.20 220.1
1 4 16 41.55 6.62 5.56 159.2
2 4 16 7.32 5.93 2.98 22.7
3 4 16 0.00 6.29 1.41 243.9
4 4 16 14.11 8.90 1.70 172.2
-2 5 16 35.84 6.79 5.19 202.7
-1 5 16 19.23 9.54 3.79 349.9
0 5 16 44.74 8.68 6.34 55.1
1 5 16 1.31 5.66 1.69 205.5
-7 0 17 0.00 18.65 2.25 180.0
-6 0 17 70.15 23.84 8.89 0.0
-5 0 17 214.22 16.39 15.22 180.0
-4 0 17 28.78 9.09 5.64 0.0
-3 0 17 19.92 6.83 5.90 180.0
-2 0 17 118.93 11.23 10.54 0.0
-1 0 17 188.06 10.57 13.73 0.0
0 0 17 211.68 20.78 14.58 180.0
1 0 17 67.67 6.22 8.61 180.0
2 0 17 40.61 8.91 7.39 0.0
3 0 17 280.90 15.55 17.16 0.0
4 0 17 0.00 6.39 0.66 180.0
-7 1 17 0.00 13.38 2.74 193.8
-6 1 17 17.29 14.37 5.85 235.3
-5 1 17 45.16 9.49 6.39 1.0
-4 1 17 43.36 8.63 6.39 27.9
-3 1 17 16.86 4.59 4.36 47.2
-2 1 17 482.36 9.39 21.82 219.8
-1 1 17 57.96 3.59 7.08 207.0
0 1 17 135.86 5.32 12.19 355.8
1 1 17 78.61 4.98 8.42 19.9
2 1 17 16.18 3.52 4.05 201.0
3 1 17 53.96 5.70 7.64 248.9
4 1 17 44.85 10.33 6.53 100.6
5 1 17 1.61 22.53 3.25 347.8
6 1 17 27.95 46.56 2.58 189.6
-6 2 17 53.18 16.46 4.09 262.5
-5 2 17 0.00 12.26 2.79 255.0
-4 2 17 13.22 6.25 3.01 84.0
-3 2 17 0.00 8.75 1.07 56.5
-2 2 17 57.85 5.75 6.93 238.1
-1 2 17 37.91 4.35 6.04 290.8
0 2 17 163.74 6.81 12.75 97.4
1 2 17 297.52 9.82 16.76 18.5
2 2 17 50.29 5.98 6.90 226.4
3 2 17 14.94 5.84 3.47 240.1
4 2 17 54.61 11.59 7.29 299.2
5 2 17 65.66 13.94 7.66 72.0
-6 3 17 14.69 12.88 4.88 76.1
-5 3 17 26.64 8.88 3.81 252.4
-4 3 17 57.21 8.46 6.81 289.5
-3 3 17 2.95 4.96 2.72 243.0
-2 3 17 48.91 6.28 6.64 116.3
-1 3 17 13.08 5.07 4.46 65.9
0 3 17 152.66 8.27 12.38 300.6
1 3 17 12.03 5.09 2.76 207.3
2 3 17 38.24 7.04 5.37 189.8
3 3 17 34.87 7.12 5.36 77.2
4 3 17 11.35 9.01 2.73 315.0
5 3 17 20.08 14.10 4.14 289.0
-4 4 17 9.78 7.37 2.89 354.7
-3 4 17 36.99 10.11 5.99 332.1
-2 4 17 58.55 7.28 8.11 110.9
-1 4 17 48.95 6.91 7.09 207.0
0 4 17 22.04 5.91 4.43 284.8
1 4 17 127.85 14.02 10.43 357.8
2 4 17 12.06 6.24 2.08 137.3
3 4 17 35.00 10.42 6.18 122.6
-2 5 17 45.44 12.71 6.10 1.0
-1 5 17 0.00 8.48 0.89 273.0
0 5 17 29.25 6.88 5.73 225.0
1 5 17 1.17 7.20 2.97 110.4
-7 0 18 0.00 23.19 4.05 0.0
-6 0 18 0.00 18.52 1.50 180.0
-5 0 18 153.08 27.68 12.12 180.0
-4 0 18 28.03 9.29 5.04 0.0
-3 0 18 393.89 17.96 20.05 0.0
-2 0 18 13.20 4.72 4.65 0.0
-1 0 18 299.85 18.62 17.06 180.0
0 0 18 150.02 14.05 11.27 180.0
1 0 18 64.08 8.00 7.38 0.0
2 0 18 117.28 11.38 11.23 0.0
3 0 18 89.91 13.93 9.77 180.0
4 0 18 21.76 15.96 4.68 180.0
5 0 18 0.00 28.19 3.15 180.0
6 0 18 0.00 32.41 4.64 0.0
-7 1 18 0.00 12.60 2.23 323.1
-6 1 18 19.90 12.86 5.75 113.4
-5 1 18 0.00 7.56 1.08 92.9
-4 1 18 13.32 9.49 3.35 191.6
-3 1 18 77.88 6.25 9.03 335.2
-2 1 18 134.79 5.65 11.35 84.7
-1 1 18 5.82 3.09 3.19 299.7
0 1 18 189.98 8.10 14.21 174.7
1 1 18 7.82 4.51 0.94 32.2
2 1 18 106.20 6.67 10.05 57.3
3 1 18 44.61 7.88 7.27 46.1
4 1 18 48.25 10.57 8.14 222.4
5 1 18 17.65 16.23 2.39 241.4
6 1 18 33.98 50.12 4.44 41.6
-6 2 18 7.93 15.38 1.04 65.9
-5 2 18 81.78 13.53 8.38 68.8
-4 2 18 4.60 5.62 1.82 31.1
-3 2 18 28.28 5.71 4.61 264.3
-2 2 18 87.98 7.03 9.23 236.7
-1 2 18 126.38 8.90 10.25 47.5
0 2 18 29.76 6.49 4.82 125.4
1 2 18 6.87 5.63 3.20 343.0
2 2 18 101.81 7.48 10.17 238.2
3 2 18 47.03 9.02 5.85 101.7
4 2 18 16.28 10.40 1.90 64.4
5 2 18 11.97 11.12 1.90 230.0
-5 3 18 0.00 8.02 0.12 29.3
-4 3 18 27.74 6.87 5.25 143.2
-3 3 18 11.79 6.00 4.19 273.9
-2 3 18 39.73 9.50 5.59 27.1
-1 3 18 41.95 5.75 5.93 61.4
0 3 18 129.52 7.75 10.52 141.3
1 3 18 26.84 9.72 5.12 245.4
2 3 18 37.75 6.30 5.23 332.5
3 3 18 23.41 7.97 4.04 22.1
4 3 18 32.19 10.85 5.20 122.3
-4 4 18 5.96 7.25 1.29 293.5
-3 4 18 38.21 7.54 6.06 161.5
-2 4 18 21.48 9.16 4.18 83.3
-1 4 18 37.46 6.60 5.64 328.7
0 4 18 26.25 6.58 4.75 344.9
1 4 18 35.72 10.45 5.47 199.0
2 4 18 52.37 9.76 6.77 115.3
3 4 18 8.79 8.78 3.84 255.6
-1 5 18 22.71 15.02 0.74 21.0
0 5 18 10.88 6.92 2.92 1.3
-7 0 19 0.00 23.94 0.88 0.0
-6 0 19 13.19 21.20 4.16 0.0
-5 0 19 0.00 17.77 1.90 180.0
-4 0 19 4.41 8.97 1.93 180.0
-3 0 19 103.33 11.54 10.09 180.0
-2 0 19 9.09 9.65 3.38 180.0
-1 0 19 124.67 9.86 9.95 0.0
0 0 19 0.00 5.63 0.99 180.0
1 0 19 0.00 5.82 1.08 180.0
2 0 19 30.21 8.36 6.52 180.0
3 0 19 21.85 8.87 5.26 0.0
4 0 19 0.00 24.25 0.70 0.0
5 0 19 0.00 30.28 3.15 180.0
6 0 19 0.00 34.17 3.39 0.0
-6 1 19 0.00 11.59 0.74 167.6
-5 1 19 13.81 8.57 5.04 230.0
-4 1 19 95.21 12.13 8.99 26.1
-3 1 19 24.35 5.97 5.59 13.2
-2 1 19 123.62 6.59 10.78 195.9
-1 1 19 196.95 6.35 13.68 180.6
0 1 19 288.68 9.05 16.89 333.2
1 1 19 136.35 7.99 11.87 35.7
2 1 19 83.89 8.08 9.11 241.5
3 1 19 115.43 16.08 10.34 202.8
4 1 19 6.14 8.85 3.28 270.0
5 1 19 44.58 33.71 6.63 49.6
-6 2 19 0.24 15.15 2.24 114.3
-5 2 19 0.16 7.66 2.34 253.7
-4 2 19 39.00 11.54 4.40 296.5
-3 2 19 62.29 9.14 8.76 151.1
-2 2 19 13.51 7.24 4.76 333.6
-1 2 19 23.01 5.71 4.63 249.8
0 2 19 52.50 7.43 6.62 127.1
1 2 19 3.28 6.32 3.29 101.0
2 2 19 18.75 6.96 3.38 196.2
3 2 19 47.90 11.55 7.20 319.2
4 2 19 11.72 9.67 1.23 256.1
5 2 19 42.93 14.11 5.30 75.4
-5 3 19 21.06 9.01 4.27 56.6
-4 3 19 29.26 7.05 5.87 276.9
-3 3 19 16.16 7.01 4.54 285.8
-2 3 19 24.45 7.21 4.08 110.1
-1 3 19 58.83 7.38 7.30 152.9
0 3 19 42.50 7.44 5.68 296.8
1 3 19 41.93 10.28 7.02 301.0
2 3 19 15.22 8.92 4.14 343.0
3 3 19 95.07 11.09 9.54 118.2
4 3 19 5.00 9.01 2.37 255.9
-4 4 19 8.85 10.14 0.46 279.6
-3 4 19 8.42 6.72 1.34 323.4
-2 4 19 18.38 6.59 5.57 3.6
-1 4 19 100.20 11.97 8.82 184.2
0 4 19 11.54 7.44 3.99 200.6
1 4 19 22.08 8.09 4.91 21.6
2 4 19 16.83 8.47 3.40 12.1
3 4 19 2.56 8.77 1.95 217.3
-6 0 20 0.00 19.62 2.20 0.0
-5 0 20 0.00 19.49 4.01 180.0
-4 0 20 52.89 10.75 6.87 180.0
-3 0 20 181.07 20.66 13.12 0.0
-2 0 20 194.14 13.64 13.83 0.0
-1 0 20 18.27 6.96 4.10 180.0
0 0 20 473.57 24.22 21.95 180.0
1 0 20 26.97 9.71 5.25 0.0
2 0 20 665.44 24.02 26.05 0.0
3 0 20 11.80 15.58 2.50 180.0
4 0 20 63.51 29.73 10.18 180.0
5 0 20 0.00 27.06 1.05 180.0
-6 1 20 12.34 12.76 6.24 315.9
-5 1 20 74.30 14.10 8.35 109.6
-4 1 20 12.78 6.96 3.12 271.9
-3 1 20 36.96 5.60 6.10 222.1
-2 1 20 24.94 3.89 4.26 55.8
-1 1 20 50.50 5.31 6.46 266.0
0 1 20 290.32 11.12 16.59 27.2
1 1 20 110.43 10.10 10.96 180.3
2 1 20 4.36 8.47 2.58 109.6
3 1 20 13.52 7.40 3.62 115.3
4 1 20 1.26 16.65 0.83 285.0
5 1 20 2.24 35.22 1.50 5.1
-6 2 20 44.90 11.47 7.14 272.1
-5 2 20 55.82 14.32 5.87 67.1
-4 2 20 40.31 11.45 6.13 115.6
-3 2 20 41.12 7.57 6.55 278.5
-2 2 20 13.50 8.27 3.37 315.4
-1 2 20 34.87 6.07 6.18 41.7
0 2 20 106.57 9.59 10.53 54.1
1 2 20 55.81 8.25 8.44 233.6
2 2 20 89.88 10.49 8.23 253.7
3 2 20 6.74 8.42 2.91 355.7
4 2 20 112.23 15.87 9.48 76.1
5 2 20 40.37 13.96 1.58 96.5
-5 3 20 19.02 9.90 4.25 298.1
-4 3 20 16.35 7.53 3.40 157.7
-3 3 20 20.67 8.10 3.14 97.7
-2 3 20 7.19 5.61 2.61 343.7
-1 3 20 11.40 8.91 3.48 342.2
0 3 20 10.38 6.57 2.01 127.6
1 3 20 8.79 8.83 4.52 178.3
2 3 20 6.61 6.89 2.29 254.8
3 3 20 36.87 10.99 5.90 52.3
4 3 20 11.32 10.23 1.41 201.3
-3 4 20 40.84 8.00 5.38 127.1
-2 4 20 12.37 6.78 3.50 200.1
-1 4 20 1.86 8.27 2.82 311.9
0 4 20 64.04 9.74 7.84 7.0
1 4 20 1.08 7.17 2.07 10.1
2 4 20 27.46 9.67 6.89 170.4
-6 0 21 0.00 20.75 3.97 180.0
-5 0 21 33.91 21.67 4.21 0.0
-4 0 21 38.79 11.62 5.66 0.0
-3 0 21 6.13 9.67 2.29 180.0
-2 0 21 30.56 11.64 5.45 180.0
-1 0 21 176.73 30.49 13.01 180.0
0 0 21 28.65 7.50 3.74 0.0
1 0 21 32.15 8.53 6.29 0.0
2 0 21 15.87 7.62 1.54 180.0
3 0 21 59.60 27.53 8.41 180.0
4 0 21 0.00 24.55 1.38 0.0
5 0 21 0.00 29.14 0.65 0.0
-6 1 21 20.30 13.69 5.73 222.1
-5 1 21 11.37 9.59 2.41 61.2
-4 1 21 7.00 8.46 3.42 24.1
-3 1 21 39.83 6.73 5.50 54.1
-2 1 21 33.25 9.82 5.32 205.9
-1 1 21 198.43 9.43 13.66 218.4
0 1 21 156.05 12.68 13.38 81.2
1 1 21 190.30 11.24 13.34 1.8
2 1 21 2.52 6.31 1.60 341.9
3 1 21 121.13 13.64 10.91 223.0
4 1 21 5.66 10.30 2.91 213.0
5 1 21 0.00 23.81 3.62 34.7
-6 2 21 14.61 12.47 5.09 60.8
-5 2 21 4.13 8.32 2.09 185.8
-4 2 21 11.80 7.21 2.54 278.9
-3 2 21 50.12 10.22 7.94 247.9
-2 2 21 56.10 8.43 8.19 100.3
-1 2 21 12.20 6.40 3.77 55.7
0 2 21 39.06 9.03 5.64 272.5
1 2 21 11.64 7.31 4.61 164.8
2 2 21 23.69 10.17 4.39 154.2
3 2 21 5.81 9.36 1.47 268.6
4 2 21 14.03 10.88 1.83 338.9
-5 3 21 14.28 8.91 3.05 118.2
-4 3 21 3.06 11.36 1.14 346.4
-3 3 21 21.13 6.79 3.99 317.5
-2 3 21 4.49 7.34 1.95 73.5
-1 3 21 78.33 13.70 7.88 123.9
0 3 21 18.66 7.57 3.38 227.6
1 3 21 84.16 12.06 8.37 295.6
2 3 21 8.73 7.59 1.30 124.1
3 3 21 29.09 11.40 5.51 46.6
4 3 21 15.72 12.09 3.70 161.3
-3 4 21 5.76 8.76 2.16 102.0
-2 4 21 17.44 8.70 3.89 321.9
-1 4 21 28.21 15.18 3.77 313.8
0 4 21 63.38 10.25 7.45 177.5
1 4 21 2.66 7.89 1.53 182.1
2 4 21 20.23 9.41 2.82 70.5
-6 0 22 0.00 21.82 1.31 180.0
-5 0 22 0.00 19.61 1.09 0.0
-4 0 22 3.61 18.58 2.97 180.0
-3 0 22 21.21 9.70 1.39 0.0
-2 0 22 45.75 9.55 6.62 0.0
-1 0 22 14.73 14.83 4.18 0.0
0 0 22 84.20 16.76 8.61 180.0
1 0 22 0.85 8.89 2.09 180.0
2 0 22 20.52 9.48 3.99 0.0
3 0 22 113.64 30.90 12.84 0.0
4 0 22 0.00 27.11 6.22 180.0
5 0 22 0.00 30.70 0.01 180.0
-6 1 22 0.00 12.26 2.17 223.8
-5 1 22 49.30 13.40 7.66 27.3
-4 1 22 3.17 7.90 1.12 141.3
-3 1 22 21.81 8.61 4.34 241.1
-2 1 22 108.51 9.15 9.68 217.5
-1 1 22 40.25 6.54 6.79 6.4
0 1 22 8.65 7.27 3.13 44.7
1 1 22 4.73 6.20 3.56 314.2
2 1 22 41.44 7.84 7.22 210.2
3 1 22 0.00 10.38 3.61 97.7
4 1 22 12.16 14.24 2.98 13.6
5 1 22 0.00 19.18 0.73 43.4
-5 2 22 6.59 14.80 1.74 274.5
-4 2 22 12.05 13.02 5.52 74.7
-3 2 22 19.69 11.43 5.87 202.1
-2 2 22 46.59 11.18 5.77 280.2
-1 2 22 2.63 6.70 1.71 53.3
0 2 22 106.27 10.41 10.07 42.7
1 2 22 8.50 8.62 2.21 112.6
2 2 22 59.44 11.73 7.50 244.2
3 2 22 23.59 11.08 4.51 317.4
4 2 22 16.27 11.43 3.11 55.8
-4 3 22 18.06 13.21 3.97 268.1
-3 3 22 24.55 11.93 4.26 117.4
-2 3 22 17.99 8.23 3.91 96.9
-1 3 22 28.95 12.51 4.08 288.3
0 3 22 30.10 8.84 5.08 319.0
1 3 22 15.64 10.99 3.53 206.0
2 3 22 18.06 10.04 4.06 77.4
3 3 22 7.06 9.54 1.84 236.7
-2 4 22 18.12 8.93 3.73 171.9
-1 4 22 0.00 13.40 1.52 220.3
0 4 22 22.31 13.52 5.67 335.9
1 4 22 28.30 13.36 4.36 34.9
-6 0 23 4.17 23.88 4.31 180.0
-5 0 23 29.36 23.04 0.32 0.0
-4 0 23 0.00 16.54 2.27 0.0
-3 0 23 37.62 32.38 7.21 0.0
-2 0 23 24.70 9.13 5.18 180.0
-1 0 23 24.21 8.40 4.79 180.0
0 0 23 8.75 7.76 2.16 180.0
1 0 23 152.99 15.10 12.24 0.0
2 0 23 3.26 22.47 3.76 180.0
3 0 23 44.52 27.80 6.03 180.0
4 0 23 0.00 27.58 3.97 180.0
-6 1 23 0.00 42.61 2.39 146.1
-5 1 23 0.00 15.08 3.00 272.8
-4 1 23 0.00 8.44 3.36 305.9
-3 1 23 80.34 8.61 8.95 88.9
-2 1 23 0.94 7.16 1.96 57.5
-1 1 23 42.95 7.59 5.57 239.3
0 1 23 0.00 7.88 3.17 181.2
1 1 23 44.76 8.50 6.71 58.3
2 1 23 39.31 10.23 6.55 62.9
3 1 23 36.76 16.91 5.44 237.2
4 1 23 0.00 23.89 3.62 205.8
-5 2 23 5.40 15.41 4.56 63.6
-4 2 23 0.00 12.38 3.95 268.5
-3 2 23 46.84 12.84 5.88 257.7
-2 2 23 15.71 10.34 2.57 49.1
-1 2 23 86.25 12.46 9.85 79.2
0 2 23 15.21 10.19 3.94 243.6
1 2 23 35.18 11.22 5.69 232.6
2 2 23 21.06 10.28 2.02 249.0
3 2 23 32.36 11.72 4.76 58.3
4 2 23 14.68 11.85 3.43 87.3
-4 3 23 27.71 13.08 2.62 136.3
-3 3 23 13.05 11.06 2.72 336.6
-2 3 23 12.02 9.60 3.78 310.8
-1 3 23 62.25 11.77 7.76 129.0
0 3 23 5.17 9.79 1.65 142.8
1 3 23 26.37 10.98 4.05 294.4
2 3 23 28.68 10.83 6.03 52.8
3 3 23 0.00 9.62 3.12 219.4
-1 4 23 0.00 9.72 2.51 354.9
0 4 23 2.96 8.87 1.99 279.9
-5 0 24 0.00 20.02 0.57 0.0
-4 0 24 0.00 19.50 2.05 180.0
-3 0 24 0.00 19.53 1.15 180.0
-2 0 24 58.13 15.35 6.83 0.0
-1 0 24 250.42 19.03 16.39 180.0
0 0 24 134.60 14.26 12.32 0.0
1 0 24 54.55 23.83 6.46 180.0
2 0 24 0.00 22.35 3.12 0.0
3 0 24 14.10 26.23 2.31 0.0
4 0 24 0.00 27.97 2.13 180.0
-5 1 24 0.00 20.06 1.64 351.8
-4 1 24 43.13 9.96 7.14 51.9
-3 1 24 39.73 7.76 6.27 193.6
-2 1 24 56.39 7.89 7.54 258.5
-1 1 24 10.10 7.70 1.70 311.0
0 1 24 74.60 10.46 9.19 23.7
1 1 24 12.84 8.58 3.57 81.1
2 1 24 183.17 23.13 12.69 226.3
3 1 24 10.10 15.10 4.13 209.8
4 1 24 11.99 25.37 6.33 7.6
-5 2 24 10.01 15.65 3.59 310.4
-4 2 24 0.00 12.51 2.32 156.5
-3 2 24 42.68 12.65 6.06 90.4
-2 2 24 14.74 11.53 2.89 281.1
-1 2 24 28.53 10.64 3.53 243.8
0 2 24 2.50 9.19 0.34 119.7
1 2 24 13.67 9.75 2.96 140.6
2 2 24 3.04 10.05 2.48 323.7
3 2 24 10.15 10.46 1.07 285.0
-4 3 24 0.00 32.85 4.25 295.1
-3 3 24 0.00 11.35 1.15 106.9
-2 3 24 34.20 11.94 6.17 101.4
-1 3 24 4.39 9.90 1.90 206.6
0 3 24 102.04 14.40 9.13 286.1
1 3 24 8.86 10.09 1.04 344.3
2 3 24 21.44 11.62 3.55 104.7
-5 0 25 0.00 22.54 3.01 180.0
-4 0 25 3.25 20.70 3.34 0.0
-3 0 25 41.66 23.04 6.29 0.0
-2 0 25 0.23 18.66 1.82 180.0
-1 0 25 142.11 15.10 12.76 180.0
0 0 25 51.02 10.90 7.43 0.0
1 0 25 65.85 25.94 9.10 0.0
2 0 25 25.71 25.93 5.51 0.0
3 0 25 35.90 29.18 8.15 180.0
4 0 25 0.00 27.39 4.00 180.0
-5 1 25 0.00 20.20 0.78 173.8
-4 1 25 26.63 12.15 4.54 268.4
-3 1 25 6.42 14.16 1.99 254.2
-2 1 25 9.17 6.57 2.98 122.5
-1 1 25 29.36 6.89 6.98 70.8
0 1 25 10.56 13.75 2.92 264.5
1 1 25 2.61 6.52 2.81 281.8
2 1 25 27.72 9.35 4.81 108.5
3 1 25 3.69 13.42 1.97 345.0
4 1 25 0.00 22.42 2.17 117.8
-4 2 25 0.00 13.58 1.87 197.3
-3 2 25 44.46 14.16 5.99 293.7
-2 2 25 0.00 10.09 2.87 266.6
-1 2 25 102.15 14.38 10.53 64.4
0 2 25 8.16 9.71 3.25 101.7
1 2 25 68.61 13.53 6.76 261.9
2 2 25 42.32 12.34 3.89 246.9
3 2 25 30.99 12.12 4.20 56.7
-3 3 25 0.67 11.95 3.50 99.1
-2 3 25 7.86 10.52 3.14 306.8
-1 3 25 38.67 11.93 4.11 281.6
0 3 25 32.41 11.75 5.77 149.3
1 3 25 12.76 9.34 1.18 27.0
2 3 25 22.73 11.29 2.18 14.1
-5 0 26 11.53 24.62 3.39 0.0
-4 0 26 0.00 21.67 1.62 180.0
-3 0 26 0.00 21.42 1.17 0.0
-2 0 26 10.80 21.19 4.08 180.0
-1 0 26 9.69 20.94 2.41 0.0
0 0 26 0.00 19.64 2.36 180.0
1 0 26 0.00 22.10 1.68 180.0
2 0 26 0.60 24.23 3.36 180.0
3 0 26 4.20 28.15 0.08 0.0
-4 1 26 2.95 19.13 5.20 66.3
-3 1 26 2.67 13.47 0.94 172.3
-2 1 26 12.21 10.24 5.39 193.0
-1 1 26 10.51 10.91 2.56 272.4
0 1 26 50.75 9.93 6.32 13.5
1 1 26 24.08 9.98 4.06 29.0
2 1 26 20.55 13.24 5.03 168.8
3 1 26 46.09 22.80 5.97 227.7
-4 2 26 19.84 14.79 2.94 247.2
-3 2 26 15.31 12.62 2.48 105.2
-2 2 26 57.11 14.35 6.77 83.6
-1 2 26 13.74 10.20 1.98 264.9
0 2 26 19.86 30.85 4.31 267.2
1 2 26 28.63 11.81 4.59 179.5
2 2 26 31.22 12.63 1.46 25.5
-2 3 26 21.79 12.26 5.09 128.6
-1 3 26 23.87 10.85 4.20 66.2
0 3 26 37.32 12.18 4.67 261.4
1 3 26 16.81 10.38 4.17 310.6
-4 0 27 0.00 21.70 1.99 180.0
-3 0 27 16.64 23.23 5.62 0.0
-2 0 27 0.00 20.90 0.32 180.0
-1 0 27 0.00 19.36 1.17 180.0
0 0 27 52.54 26.08 6.96 180.0
1 0 27 63.86 27.18 6.43 0.0
2 0 27 42.69 27.88 7.76 0.0
3 0 27 0.00 27.52 1.07 180.0
-4 1 27 0.00 24.11 0.55 163.3
-3 1 27 42.80 12.61 5.66 242.2
-2 1 27 33.64 12.92 3.93 311.7
-1 1 27 35.11 16.73 5.56 90.2
0 1 27 13.72 10.30 1.87 344.7
1 1 27 23.04 10.20 4.31 197.5
2 1 27 0.00 19.40 2.15 249.6
3 1 27 3.09 31.39 1.74 20.1
-3 2 27 27.55 13.99 1.57 286.9
-2 2 27 57.30 14.56 6.39 280.5
-1 2 27 18.21 11.09 3.39 70.9
0 2 27 63.68 34.36 5.22 98.3
1 2 27 73.49 33.98 2.75 250.0
2 2 27 22.51 11.83 4.40 328.0
-1 3 27 12.60 11.18 4.46 295.5
-4 0 28 36.81 27.16 7.06 0.0
-3 0 28 17.58 23.66 3.54 180.0
-2 0 28 2.16 22.70 4.73 180.0
-1 0 28 0.00 21.36 2.61 0.0
0 0 28 12.45 24.54 2.88 0.0
1 0 28 17.41 25.61 3.75 0.0
2 0 28 0.00 25.78 5.39 180.0
-4 1 28 0.00 23.61 2.05 83.6
-3 1 28 32.01 28.67 3.55 46.7
-2 1 28 18.19 19.76 4.49 219.3
-1 1 28 17.63 16.77 3.29 78.9
0 1 28 18.32 16.79 2.73 312.0
1 1 28 28.49 21.19 4.63 88.8
2 1 28 0.00 28.63 1.91 263.7
-3 2 28 0.00 13.12 1.19 335.3
-2 2 28 20.74 13.59 4.15 71.9
-1 2 28 5.46 11.89 3.99 94.9
0 2 28 23.40 12.41 4.78 243.4
1 2 28 43.24 13.94 5.18 275.5
-3 0 29 0.00 23.40 3.07 180.0
-2 0 29 0.00 23.18 0.70 180.0
-1 0 29 0.00 21.13 2.36 0.0
0 0 29 0.00 22.70 0.56 180.0
1 0 29 0.00 25.26 2.12 180.0
2 0 29 0.00 26.70 3.17 0.0
-3 1 29 0.00 25.22 4.01 231.1
-2 1 29 0.00 24.88 3.78 198.8
-1 1 29 29.50 28.76 8.39 6.9
0 1 29 0.00 27.96 3.02 96.5
1 1 29 0.00 28.43 4.05 231.4
-2 2 29 0.00 37.97 1.18 65.3
-1 2 29 35.59 14.11 4.22 272.8
0 2 29 33.03 12.61 3.00 101.3
-2 0 30 14.97 25.61 4.12 180.0
-1 0 30 2.78 25.09 1.30 180.0
0 0 30 0.00 23.69 2.05 0.0
1 0 30 20.92 27.94 5.67 0.0
-2 1 30 0.00 27.33 3.24 56.7
-1 1 30 0.00 24.15 2.60 283.2
0 1 30 0.00 28.55 0.91 228.5
-1 0 31 0.00 23.38 1.27 0.0
 
